# Supplementary material for: Shared genetic architecture links energy metabolism, behavior and starvation resistance along a power-endurance axis
Source: Evol Lett. 2024 Nov 11;9(1):150–62. doi: 10.1093/evlett/qrae062 (PMC11790217; doi:10.1093/evlett/qrae062)
Supplement: qrae062_suppl_Supplementary_Data [file qrae062_suppl_supplementary_data.zip]

Archive with 3 entries (3 files):
- Data.zip
- Power_endurance_suppmat.pdf
- Supplementary_Table_S4.xlsx
